# Supplementary material for: Evaluating and Validating Large Language Models for Health Education on Developmental Dysplasia of the Hip: 2-Phase Study With Expert Ratings and a Pilot Randomized Controlled Trial
Source: J Med Internet Res. 2026 Jan 19;28:e73326. doi: 10.2196/73326 (PMC12865344; doi:10.2196/73326)
Supplement: Multimedia Appendix 4 [file jmir_v28i1e73326_app4.xlsx]

## Sheet: SUM
Model	Rater	Accuracy	Richness	Fluency	PEMAT-P Understandability	PEMAT-P Actionability	DISCERN
ChatGPT-4	1	63.6667	60	70	0.944444	0.6667	46
Copilot	1	57.6667	46	65.6667	0.805556	0.75	44
Deepseek-V3	1	63.3333	64	70.6667	0.944444	0.6667	46.6667
Gemini 2.0 Flash	1	58	46.6667	73	0.861111	0.5833	42.3333
ChatGPT-4	2	64.6667	64.3333	70	0.916667	0.75	45
Copilot	2	58.6667	52.3333	65.6667	0.861111	0.5833	47.6667
Deepseek-V3	2	64.6667	61.6667	71	0.972222	0.75	45.6667
Gemini 2.0 Flash	2	59.3333	50.3333	72.3333	0.944444	0.6667	40.6667
ChatGPT-4	3	63.6667	64.6667	71	0.944444	0.75	53.3333
Copilot	3	60.3333	51.3333	67	0.805556	0.5833	48
Deepseek-V3	3	63.6667	66	71.3333	0.944444	0.75	52.6667
Gemini 2.0 Flash	3	60	57.3333	74.6667	0.833333	0.6667	45.6667
ChatGPT-4	4	65.3333	62.6667	68.6667	0.944444	0.6667	49
Copilot	4	59	52.6667	62.6667	0.888889	0.5833	46.6667
Deepseek-V3	4	64.6667	64	67.6667	0.888889	0.5833	48
Gemini 2.0 Flash	4	59.6667	61	72.3333	0.861111	0.5833	43.3333
ChatGPT-4	5	62.6667	60	68	0.944444	0.75	49.2667
Copilot	5	59.6667	55.6667	63.3333	0.888889	0.5833	46.4667
Deepseek-V3	5	60.3333	64	68.6667	0.916667	0.6667	49.2
Gemini 2.0 Flash	5	60.6667	54.6667	72.6667	0.888889	0.5833	43.4

## Sheet: Readability
LLM	Prompt ID	FKRE	FKGL	SMOG
ChatGPT-4	Q1	73.6433	6.18333	8.97667
ChatGPT-4	Q2	74.86	6.90333	9.19
ChatGPT-4	Q3	62.8933	8.40667	10.8233
ChatGPT-4	Q4	75.3233	6.64	9.19
ChatGPT-4	Q5	67.1667	8.23	10.6433
ChatGPT-4	Q6	66.9067	8.58667	10.8333
ChatGPT-4	Q7	55.8267	9.74	11.8267
ChatGPT-4	Q8	61.6167	8.69	10.88
ChatGPT-4	Q9	61.2567	9.68333	11.0333
ChatGPT-4	Q10	56.1	9.26667	11.5367
ChatGPT-4	Q11	57.7367	9.03667	11.35
ChatGPT-4	Q12	59.9933	9.09667	11.3533
ChatGPT-4	Q13	57.03	9.81	12.2133
ChatGPT-4	Q14	44.6767	10.97	12.9633
ChatGPT-4	Q15	49.8933	10.79	13.3833
ChatGPT-4	Q16	64.7567	7.86	10.1567
Copilot	Q1	62.0733	8.58667	11.2567
Copilot	Q2	70.46	7.05	9.72333
Copilot	Q3	61.1733	7.84667	10.5733
Copilot	Q4	72.4833	6.27	9.81333
Copilot	Q5	59.13	8.56333	11.41
Copilot	Q6	59.06	9.03333	11.62
Copilot	Q7	57.0567	8.88333	11.33
Copilot	Q8	58.3433	9.33667	11.31
Copilot	Q9	61.8167	7.44667	9.73
Copilot	Q10	32.3167	12.0567	13.1833
Copilot	Q11	52.6467	9.11333	11.55
Copilot	Q12	49.58	9.95	11.9533
Copilot	Q13	42.4633	11.4667	13.4867
Copilot	Q14	27.5433	12.6767	13.5233
Copilot	Q15	47.5067	10.69	12.99
Copilot	Q16	41.49	11.53	13.3467
Deepseek-V3	Q1	77.5233	5.43333	8.37
Deepseek-V3	Q2	77.3533	5.9	8.47
Deepseek-V3	Q3	68.7367	7.14	9.65667
Deepseek-V3	Q4	76.8667	5.84	9.08333
Deepseek-V3	Q5	69.16	6.82	9.65667
Deepseek-V3	Q6	71.9733	7.78333	10
Deepseek-V3	Q7	69.9133	6.43667	8.94333
Deepseek-V3	Q8	64.72	7.66667	10.1833
Deepseek-V3	Q9	66.7167	7.62333	9.97
Deepseek-V3	Q10	58.6	7.66333	10.2
Deepseek-V3	Q11	63.3067	7.26333	9.3
Deepseek-V3	Q12	65.6833	7.25333	9.81667
Deepseek-V3	Q13	61.0167	9.08667	11.28
Deepseek-V3	Q14	58.13	9.10333	11.1167
Deepseek-V3	Q15	57.2333	8.66333	11.6133
Deepseek-V3	Q16	68.18	7.07333	9.58
Gemini 2.0 Flash	Q1	69.6333	7.17667	9.75333
Gemini 2.0 Flash	Q2	74.03	5.93667	8.98333
Gemini 2.0 Flash	Q3	74.81	5.84333	9.30333
Gemini 2.0 Flash	Q4	70.57	7.52333	10.2667
Gemini 2.0 Flash	Q5	73.98	5.94333	8.97
Gemini 2.0 Flash	Q6	73.3133	6.61333	9.5
Gemini 2.0 Flash	Q7	59.2767	8.41333	10.83
Gemini 2.0 Flash	Q8	63.6267	7.70333	10.1533
Gemini 2.0 Flash	Q9	71.7933	6.37667	9.16667
Gemini 2.0 Flash	Q10	56.9033	8.52667	11.48
Gemini 2.0 Flash	Q11	65.25	7.19333	10.18
Gemini 2.0 Flash	Q12	58.92	8.98	11.1567
Gemini 2.0 Flash	Q13	54.1533	10.1167	12.4467
Gemini 2.0 Flash	Q14	55.1067	9.10333	11.7133
Gemini 2.0 Flash	Q15	72.7833	6.38667	9.91
Gemini 2.0 Flash	Q16	75.4933	6.08	9.20667

## Sheet: Accuracy
Model	Prompt ID	Generation	Rater 1	Rater 2	Rater 3	Rater 4	Rater 5
ChatGPT-4	Q1	Gen 1	5	4	4	5	5
ChatGPT-4	Q1	Gen 2	4	4	3	4	4
ChatGPT-4	Q1	Gen 3	5	5	5	4	4
ChatGPT-4	Q2	Gen 1	5	5	4	4	5
ChatGPT-4	Q2	Gen 2	5	4	4	5	5
ChatGPT-4	Q2	Gen 3	4	5	5	4	5
ChatGPT-4	Q3	Gen 1	4	5	4	5	5
ChatGPT-4	Q3	Gen 2	4	4	4	4	4
ChatGPT-4	Q3	Gen 3	5	4	4	4	4
ChatGPT-4	Q4	Gen 1	5	5	4	5	5
ChatGPT-4	Q4	Gen 2	4	5	4	5	4
ChatGPT-4	Q4	Gen 3	4	4	4	4	4
ChatGPT-4	Q5	Gen 1	3	4	4	5	5
ChatGPT-4	Q5	Gen 2	4	3	4	3	4
ChatGPT-4	Q5	Gen 3	5	5	5	5	4
ChatGPT-4	Q6	Gen 1	4	4	4	4	4
ChatGPT-4	Q6	Gen 2	3	4	4	4	3
ChatGPT-4	Q6	Gen 3	4	4	4	4	3
ChatGPT-4	Q7	Gen 1	4	3	4	4	4
ChatGPT-4	Q7	Gen 2	4	4	4	4	4
ChatGPT-4	Q7	Gen 3	4	4	4	5	4
ChatGPT-4	Q8	Gen 1	4	3	4	4	3
ChatGPT-4	Q8	Gen 2	4	4	4	3	4
ChatGPT-4	Q8	Gen 3	3	4	4	3	3
ChatGPT-4	Q9	Gen 1	4	3	3	4	4
ChatGPT-4	Q9	Gen 2	3	4	4	3	3
ChatGPT-4	Q9	Gen 3	4	4	4	4	3
ChatGPT-4	Q10	Gen 1	4	4	4	4	4
ChatGPT-4	Q10	Gen 2	3	4	4	4	4
ChatGPT-4	Q10	Gen 3	3	4	4	4	4
ChatGPT-4	Q11	Gen 1	4	4	4	4	4
ChatGPT-4	Q11	Gen 2	4	4	4	4	4
ChatGPT-4	Q11	Gen 3	4	4	4	4	3
ChatGPT-4	Q12	Gen 1	4	4	4	4	4
ChatGPT-4	Q12	Gen 2	3	4	4	4	4
ChatGPT-4	Q12	Gen 3	4	3	3	3	3
ChatGPT-4	Q13	Gen 1	4	5	4	4	3
ChatGPT-4	Q13	Gen 2	4	4	4	4	3
ChatGPT-4	Q13	Gen 3	4	4	4	4	3
ChatGPT-4	Q14	Gen 1	3	3	3	3	4
ChatGPT-4	Q14	Gen 2	4	4	4	5	4
ChatGPT-4	Q14	Gen 3	4	4	4	5	4
ChatGPT-4	Q15	Gen 1	4	4	4	4	4
ChatGPT-4	Q15	Gen 2	4	4	4	4	4
ChatGPT-4	Q15	Gen 3	4	4	4	5	4
ChatGPT-4	Q16	Gen 1	4	4	4	4	4
ChatGPT-4	Q16	Gen 2	4	4	4	4	4
ChatGPT-4	Q16	Gen 3	4	4	4	3	4
Copilot	Q1	Gen 1	3	4	3	4	4
Copilot	Q1	Gen 2	4	3	4	3	3
Copilot	Q1	Gen 3	4	4	4	3	4
Copilot	Q2	Gen 1	4	3	4	3	4
Copilot	Q2	Gen 2	4	3	4	3	4
Copilot	Q2	Gen 3	4	4	4	3	4
Copilot	Q3	Gen 1	3	4	4	3	4
Copilot	Q3	Gen 2	4	3	4	3	4
Copilot	Q3	Gen 3	3	4	4	3	3
Copilot	Q4	Gen 1	5	4	3	4	4
Copilot	Q4	Gen 2	3	3	3	4	4
Copilot	Q4	Gen 3	3	3	4	4	4
Copilot	Q5	Gen 1	4	3	3	5	4
Copilot	Q5	Gen 2	3	2	3	3	4
Copilot	Q5	Gen 3	3	4	4	4	4
Copilot	Q6	Gen 1	4	3	4	3	3
Copilot	Q6	Gen 2	3	4	4	3	3
Copilot	Q6	Gen 3	4	4	3	4	3
Copilot	Q7	Gen 1	4	4	3	3	4
Copilot	Q7	Gen 2	4	3	4	2	4
Copilot	Q7	Gen 3	4	3	4	3	4
Copilot	Q8	Gen 1	3	2	3	3	2
Copilot	Q8	Gen 2	4	2	3	4	3
Copilot	Q8	Gen 3	4	2	4	3	2
Copilot	Q9	Gen 1	4	3	3	3	3
Copilot	Q9	Gen 2	4	3	4	1	4
Copilot	Q9	Gen 3	4	3	3	3	4
Copilot	Q10	Gen 1	3	4	4	4	4
Copilot	Q10	Gen 2	3	4	4	4	4
Copilot	Q10	Gen 3	3	4	3	4	4
Copilot	Q11	Gen 1	3	3	4	4	3
Copilot	Q11	Gen 2	3	4	4	4	4
Copilot	Q11	Gen 3	4	4	4	4	4
Copilot	Q12	Gen 1	4	4	4	4	4
Copilot	Q12	Gen 2	4	4	4	5	4
Copilot	Q12	Gen 3	3	4	3	4	4
Copilot	Q13	Gen 1	4	5	4	4	3
Copilot	Q13	Gen 2	4	5	4	5	4
Copilot	Q13	Gen 3	4	5	5	4	4
Copilot	Q14	Gen 1	3	5	4	5	4
Copilot	Q14	Gen 2	3	5	4	5	4
Copilot	Q14	Gen 3	4	5	5	5	4
Copilot	Q15	Gen 1	3	4	4	4	4
Copilot	Q15	Gen 2	3	4	4	4	4
Copilot	Q15	Gen 3	3	4	4	4	4
Copilot	Q16	Gen 1	4	4	4	4	4
Copilot	Q16	Gen 2	4	4	4	5	4
Copilot	Q16	Gen 3	4	4	4	4	4
Deepseek-V3	Q1	Gen 1	4	4	4	5	4
Deepseek-V3	Q1	Gen 2	4	4	4	5	4
Deepseek-V3	Q1	Gen 3	4	4	4	4	4
Deepseek-V3	Q2	Gen 1	5	4	4	5	4
Deepseek-V3	Q2	Gen 2	4	5	4	4	4
Deepseek-V3	Q2	Gen 3	4	5	5	4	4
Deepseek-V3	Q3	Gen 1	4	5	4	4	4
Deepseek-V3	Q3	Gen 2	4	4	4	4	4
Deepseek-V3	Q3	Gen 3	5	4	5	4	4
Deepseek-V3	Q4	Gen 1	4	4	4	4	4
Deepseek-V3	Q4	Gen 2	4	5	4	4	3
Deepseek-V3	Q4	Gen 3	4	5	5	4	4
Deepseek-V3	Q5	Gen 1	4	4	4	5	4
Deepseek-V3	Q5	Gen 2	4	5	4	4	4
Deepseek-V3	Q5	Gen 3	5	5	5	4	4
Deepseek-V3	Q6	Gen 1	3	4	4	4	3
Deepseek-V3	Q6	Gen 2	4	4	3	4	3
Deepseek-V3	Q6	Gen 3	3	4	4	4	4
Deepseek-V3	Q7	Gen 1	4	3	4	4	4
Deepseek-V3	Q7	Gen 2	4	4	4	4	3
Deepseek-V3	Q7	Gen 3	3	3	4	4	3
Deepseek-V3	Q8	Gen 1	3	3	4	4	3
Deepseek-V3	Q8	Gen 2	4	3	3	4	3
Deepseek-V3	Q8	Gen 3	3	2	2	2	2
Deepseek-V3	Q9	Gen 1	4	4	3	4	4
Deepseek-V3	Q9	Gen 2	4	4	4	4	3
Deepseek-V3	Q9	Gen 3	4	3	4	3	4
Deepseek-V3	Q10	Gen 1	3	4	3	4	4
Deepseek-V3	Q10	Gen 2	3	3	4	3	3
Deepseek-V3	Q10	Gen 3	4	4	3	3	4
Deepseek-V3	Q11	Gen 1	4	4	4	4	3
Deepseek-V3	Q11	Gen 2	5	4	4	4	4
Deepseek-V3	Q11	Gen 3	4	4	4	4	4
Deepseek-V3	Q12	Gen 1	4	4	4	4	4
Deepseek-V3	Q12	Gen 2	4	4	4	4	5
Deepseek-V3	Q12	Gen 3	4	4	4	4	5
Deepseek-V3	Q13	Gen 1	4	5	4	5	4
Deepseek-V3	Q13	Gen 2	4	5	5	4	4
Deepseek-V3	Q13	Gen 3	4	5	5	5	4
Deepseek-V3	Q14	Gen 1	5	5	4	4	4
Deepseek-V3	Q14	Gen 2	4	5	4	5	4
Deepseek-V3	Q14	Gen 3	4	4	5	4	4
Deepseek-V3	Q15	Gen 1	4	4	4	4	4
Deepseek-V3	Q15	Gen 2	4	3	4	4	3
Deepseek-V3	Q15	Gen 3	3	3	3	3	4
Deepseek-V3	Q16	Gen 1	4	4	4	4	4
Deepseek-V3	Q16	Gen 2	4	4	4	4	4
Deepseek-V3	Q16	Gen 3	5	4	4	5	4
Gemini 2.0 Flash	Q1	Gen 1	4	3	4	4	4
Gemini 2.0 Flash	Q1	Gen 2	3	3	4	4	4
Gemini 2.0 Flash	Q1	Gen 3	3	4	3	4	4
Gemini 2.0 Flash	Q2	Gen 1	4	4	5	4	5
Gemini 2.0 Flash	Q2	Gen 2	3	4	4	4	4
Gemini 2.0 Flash	Q2	Gen 3	5	5	4	4	4
Gemini 2.0 Flash	Q3	Gen 1	4	4	4	4	4
Gemini 2.0 Flash	Q3	Gen 2	4	4	3	4	4
Gemini 2.0 Flash	Q3	Gen 3	4	4	3	3	3
Gemini 2.0 Flash	Q4	Gen 1	3	4	4	4	4
Gemini 2.0 Flash	Q4	Gen 2	4	5	4	4	3
Gemini 2.0 Flash	Q4	Gen 3	3	4	4	4	3
Gemini 2.0 Flash	Q5	Gen 1	3	4	4	5	4
Gemini 2.0 Flash	Q5	Gen 2	4	4	5	4	4
Gemini 2.0 Flash	Q5	Gen 3	4	4	4	5	4
Gemini 2.0 Flash	Q6	Gen 1	4	4	3	4	4
Gemini 2.0 Flash	Q6	Gen 2	4	4	3	3	4
Gemini 2.0 Flash	Q6	Gen 3	4	3	4	4	4
Gemini 2.0 Flash	Q7	Gen 1	4	3	4	2	4
Gemini 2.0 Flash	Q7	Gen 2	4	3	4	2	4
Gemini 2.0 Flash	Q7	Gen 3	3	3	3	3	3
Gemini 2.0 Flash	Q8	Gen 1	3	2	3	3	2
Gemini 2.0 Flash	Q8	Gen 2	4	3	4	3	2
Gemini 2.0 Flash	Q8	Gen 3	4	3	3	3	3
Gemini 2.0 Flash	Q9	Gen 1	3	3	4	4	4
Gemini 2.0 Flash	Q9	Gen 2	4	4	4	3	4
Gemini 2.0 Flash	Q9	Gen 3	3	3	4	4	4
Gemini 2.0 Flash	Q10	Gen 1	3	4	4	4	4
Gemini 2.0 Flash	Q10	Gen 2	4	4	4	4	4
Gemini 2.0 Flash	Q10	Gen 3	4	4	3	4	4
Gemini 2.0 Flash	Q11	Gen 1	4	4	4	4	4
Gemini 2.0 Flash	Q11	Gen 2	3	3	4	4	4
Gemini 2.0 Flash	Q11	Gen 3	3	4	4	4	3
Gemini 2.0 Flash	Q12	Gen 1	4	4	4	4	5
Gemini 2.0 Flash	Q12	Gen 2	5	4	3	4	5
Gemini 2.0 Flash	Q12	Gen 3	4	4	4	5	4
Gemini 2.0 Flash	Q13	Gen 1	3	3	4	4	4
Gemini 2.0 Flash	Q13	Gen 2	2	4	4	3	4
Gemini 2.0 Flash	Q13	Gen 3	3	3	4	4	3
Gemini 2.0 Flash	Q14	Gen 1	3	5	4	4	4
Gemini 2.0 Flash	Q14	Gen 2	3	4	4	4	4
Gemini 2.0 Flash	Q14	Gen 3	4	3	2	3	4
Gemini 2.0 Flash	Q15	Gen 1	3	4	3	3	3
Gemini 2.0 Flash	Q15	Gen 2	4	4	4	4	4
Gemini 2.0 Flash	Q15	Gen 3	4	4	3	3	4
Gemini 2.0 Flash	Q16	Gen 1	4	3	4	4	3
Gemini 2.0 Flash	Q16	Gen 2	4	4	4	4	4
Gemini 2.0 Flash	Q16	Gen 3	4	4	4	3	4

## Sheet: Richness
Model	Prompt ID	Generation	Rater 1	Rater 2	Rater 3	Rater 4	Rater 5
ChatGPT-4	Q1	Gen 1	4	4	4	4	4
ChatGPT-4	Q1	Gen 2	4	4	4	4	4
ChatGPT-4	Q1	Gen 3	4	3	3	4	3
ChatGPT-4	Q2	Gen 1	3	4	4	4	4
ChatGPT-4	Q2	Gen 2	4	4	4	3	4
ChatGPT-4	Q2	Gen 3	4	3	3	4	4
ChatGPT-4	Q3	Gen 1	4	4	4	5	4
ChatGPT-4	Q3	Gen 2	4	5	4	4	4
ChatGPT-4	Q3	Gen 3	4	3	4	4	4
ChatGPT-4	Q4	Gen 1	4	5	4	5	5
ChatGPT-4	Q4	Gen 2	4	4	4	4	4
ChatGPT-4	Q4	Gen 3	4	4	4	4	3
ChatGPT-4	Q5	Gen 1	4	4	4	4	5
ChatGPT-4	Q5	Gen 2	4	5	5	4	4
ChatGPT-4	Q5	Gen 3	4	5	5	4	4
ChatGPT-4	Q6	Gen 1	4	5	4	4	4
ChatGPT-4	Q6	Gen 2	3	4	3	3	3
ChatGPT-4	Q6	Gen 3	3	4	4	3	3
ChatGPT-4	Q7	Gen 1	3	3	4	4	4
ChatGPT-4	Q7	Gen 2	4	4	4	3	3
ChatGPT-4	Q7	Gen 3	4	4	4	4	3
ChatGPT-4	Q8	Gen 1	4	3	4	4	3
ChatGPT-4	Q8	Gen 2	3	4	4	4	4
ChatGPT-4	Q8	Gen 3	3	4	4	3	3
ChatGPT-4	Q9	Gen 1	3	3	4	4	4
ChatGPT-4	Q9	Gen 2	4	4	4	4	4
ChatGPT-4	Q9	Gen 3	3	4	4	4	4
ChatGPT-4	Q10	Gen 1	4	4	4	5	4
ChatGPT-4	Q10	Gen 2	4	4	5	4	3
ChatGPT-4	Q10	Gen 3	4	4	4	4	4
ChatGPT-4	Q11	Gen 1	4	3	4	4	4
ChatGPT-4	Q11	Gen 2	4	4	4	4	3
ChatGPT-4	Q11	Gen 3	4	4	5	5	4
ChatGPT-4	Q12	Gen 1	4	4	4	4	3
ChatGPT-4	Q12	Gen 2	4	4	5	4	4
ChatGPT-4	Q12	Gen 3	4	4	5	4	4
ChatGPT-4	Q13	Gen 1	4	5	4	4	4
ChatGPT-4	Q13	Gen 2	4	4	4	4	4
ChatGPT-4	Q13	Gen 3	4	4	4	4	3
ChatGPT-4	Q14	Gen 1	3	4	4	4	4
ChatGPT-4	Q14	Gen 2	4	4	4	4	3
ChatGPT-4	Q14	Gen 3	4	4	4	3	4
ChatGPT-4	Q15	Gen 1	4	5	4	4	4
ChatGPT-4	Q15	Gen 2	3	5	4	4	4
ChatGPT-4	Q15	Gen 3	3	4	4	4	4
ChatGPT-4	Q16	Gen 1	4	4	4	3	4
ChatGPT-4	Q16	Gen 2	4	4	3	3	3
ChatGPT-4	Q16	Gen 3	3	4	4	4	4
Copilot	Q1	Gen 1	2	2	3	4	3
Copilot	Q1	Gen 2	2	3	3	3	4
Copilot	Q1	Gen 3	3	2	3	4	3
Copilot	Q2	Gen 1	2	3	3	3	3
Copilot	Q2	Gen 2	2	3	3	3	4
Copilot	Q2	Gen 3	3	3	3	3	3
Copilot	Q3	Gen 1	4	4	3	4	4
Copilot	Q3	Gen 2	3	4	4	3	4
Copilot	Q3	Gen 3	4	4	4	3	4
Copilot	Q4	Gen 1	2	3	3	4	3
Copilot	Q4	Gen 2	2	3	3	3	3
Copilot	Q4	Gen 3	3	3	2	3	3
Copilot	Q5	Gen 1	3	3	3	3	4
Copilot	Q5	Gen 2	3	3	3	4	4
Copilot	Q5	Gen 3	4	3	3	4	4
Copilot	Q6	Gen 1	2	3	3	3	3
Copilot	Q6	Gen 2	2	2	2	3	3
Copilot	Q6	Gen 3	3	3	3	3	3
Copilot	Q7	Gen 1	2	4	2	3	3
Copilot	Q7	Gen 2	2	2	4	2	4
Copilot	Q7	Gen 3	3	2	3	3	3
Copilot	Q8	Gen 1	2	3	3	3	2
Copilot	Q8	Gen 2	2	2	3	3	3
Copilot	Q8	Gen 3	3	2	3	2	2
Copilot	Q9	Gen 1	2	3	3	2	3
Copilot	Q9	Gen 2	3	3	2	4	3
Copilot	Q9	Gen 3	2	2	3	4	3
Copilot	Q10	Gen 1	3	3	4	4	4
Copilot	Q10	Gen 2	3	3	4	3	4
Copilot	Q10	Gen 3	3	3	4	4	4
Copilot	Q11	Gen 1	3	5	4	3	4
Copilot	Q11	Gen 2	3	4	4	3	4
Copilot	Q11	Gen 3	3	5	4	5	4
Copilot	Q12	Gen 1	3	4	4	3	4
Copilot	Q12	Gen 2	3	4	3	3	4
Copilot	Q12	Gen 3	4	4	3	4	4
Copilot	Q13	Gen 1	3	4	3	3	3
Copilot	Q13	Gen 2	3	4	3	3	3
Copilot	Q13	Gen 3	3	4	4	4	4
Copilot	Q14	Gen 1	3	4	3	3	3
Copilot	Q14	Gen 2	3	4	3	3	3
Copilot	Q14	Gen 3	3	3	3	3	3
Copilot	Q15	Gen 1	4	3	2	4	4
Copilot	Q15	Gen 2	3	4	4	3	4
Copilot	Q15	Gen 3	3	4	3	4	4
Copilot	Q16	Gen 1	4	4	4	3	4
Copilot	Q16	Gen 2	4	4	4	3	4
Copilot	Q16	Gen 3	4	3	4	4	4
Deepseek-V3	Q1	Gen 1	4	4	4	5	4
Deepseek-V3	Q1	Gen 2	4	5	4	4	4
Deepseek-V3	Q1	Gen 3	5	4	4	4	4
Deepseek-V3	Q2	Gen 1	4	4	4	3	5
Deepseek-V3	Q2	Gen 2	4	3	4	3	5
Deepseek-V3	Q2	Gen 3	5	4	3	3	4
Deepseek-V3	Q3	Gen 1	4	4	4	4	3
Deepseek-V3	Q3	Gen 2	4	3	4	4	4
Deepseek-V3	Q3	Gen 3	4	4	4	3	4
Deepseek-V3	Q4	Gen 1	4	4	4	5	4
Deepseek-V3	Q4	Gen 2	4	4	4	4	5
Deepseek-V3	Q4	Gen 3	4	4	4	4	4
Deepseek-V3	Q5	Gen 1	4	3	4	3	3
Deepseek-V3	Q5	Gen 2	4	4	4	4	3
Deepseek-V3	Q5	Gen 3	4	5	4	5	3
Deepseek-V3	Q6	Gen 1	3	4	4	3	3
Deepseek-V3	Q6	Gen 2	3	4	4	3	3
Deepseek-V3	Q6	Gen 3	3	4	4	3	3
Deepseek-V3	Q7	Gen 1	4	3	4	5	4
Deepseek-V3	Q7	Gen 2	3	3	4	5	4
Deepseek-V3	Q7	Gen 3	4	3	4	5	4
Deepseek-V3	Q8	Gen 1	3	4	4	3	4
Deepseek-V3	Q8	Gen 2	3	3	4	4	3
Deepseek-V3	Q8	Gen 3	3	2	3	3	2
Deepseek-V3	Q9	Gen 1	4	4	4	4	4
Deepseek-V3	Q9	Gen 2	4	4	5	4	4
Deepseek-V3	Q9	Gen 3	5	4	4	4	4
Deepseek-V3	Q10	Gen 1	4	3	4	4	4
Deepseek-V3	Q10	Gen 2	3	3	4	3	4
Deepseek-V3	Q10	Gen 3	4	3	5	4	4
Deepseek-V3	Q11	Gen 1	4	4	5	5	4
Deepseek-V3	Q11	Gen 2	4	4	4	4	4
Deepseek-V3	Q11	Gen 3	4	4	5	4	4
Deepseek-V3	Q12	Gen 1	4	4	4	5	5
Deepseek-V3	Q12	Gen 2	4	4	4	4	5
Deepseek-V3	Q12	Gen 3	5	4	5	4	5
Deepseek-V3	Q13	Gen 1	4	5	4	5	5
Deepseek-V3	Q13	Gen 2	4	5	4	5	4
Deepseek-V3	Q13	Gen 3	4	4	4	4	5
Deepseek-V3	Q14	Gen 1	5	5	5	5	4
Deepseek-V3	Q14	Gen 2	4	4	4	4	4
Deepseek-V3	Q14	Gen 3	4	4	4	4	5
Deepseek-V3	Q15	Gen 1	4	4	4	4	4
Deepseek-V3	Q15	Gen 2	4	4	5	4	4
Deepseek-V3	Q15	Gen 3	5	4	5	4	5
Deepseek-V3	Q16	Gen 1	5	4	4	4	4
Deepseek-V3	Q16	Gen 2	4	4	4	4	4
Deepseek-V3	Q16	Gen 3	5	4	4	4	4
Gemini 2.0 Flash	Q1	Gen 1	3	3	3	4	4
Gemini 2.0 Flash	Q1	Gen 2	2	2	3	5	4
Gemini 2.0 Flash	Q1	Gen 3	2	2	3	4	3
Gemini 2.0 Flash	Q2	Gen 1	3	3	3	3	4
Gemini 2.0 Flash	Q2	Gen 2	3	3	3	3	4
Gemini 2.0 Flash	Q2	Gen 3	3	3	3	2	4
Gemini 2.0 Flash	Q3	Gen 1	3	4	4	5	4
Gemini 2.0 Flash	Q3	Gen 2	2	3	3	5	3
Gemini 2.0 Flash	Q3	Gen 3	3	3	3	3	3
Gemini 2.0 Flash	Q4	Gen 1	3	3	3	5	3
Gemini 2.0 Flash	Q4	Gen 2	2	3	3	4	3
Gemini 2.0 Flash	Q4	Gen 3	2	3	3	4	3
Gemini 2.0 Flash	Q5	Gen 1	4	4	4	5	3
Gemini 2.0 Flash	Q5	Gen 2	2	3	4	4	3
Gemini 2.0 Flash	Q5	Gen 3	3	3	4	4	3
Gemini 2.0 Flash	Q6	Gen 1	4	3	4	3	3
Gemini 2.0 Flash	Q6	Gen 2	3	3	4	3	3
Gemini 2.0 Flash	Q6	Gen 3	3	3	3	4	3
Gemini 2.0 Flash	Q7	Gen 1	4	3	4	5	4
Gemini 2.0 Flash	Q7	Gen 2	3	2	4	4	4
Gemini 2.0 Flash	Q7	Gen 3	3	2	4	5	4
Gemini 2.0 Flash	Q8	Gen 1	2	2	3	2	2
Gemini 2.0 Flash	Q8	Gen 2	2	3	2	3	2
Gemini 2.0 Flash	Q8	Gen 3	2	3	3	2	3
Gemini 2.0 Flash	Q9	Gen 1	4	3	4	4	4
Gemini 2.0 Flash	Q9	Gen 2	3	4	4	4	4
Gemini 2.0 Flash	Q9	Gen 3	2	2	4	3	3
Gemini 2.0 Flash	Q10	Gen 1	4	3	5	5	4
Gemini 2.0 Flash	Q10	Gen 2	3	3	5	5	3
Gemini 2.0 Flash	Q10	Gen 3	3	3	4	4	3
Gemini 2.0 Flash	Q11	Gen 1	4	4	5	4	4
Gemini 2.0 Flash	Q11	Gen 2	3	2	4	3	3
Gemini 2.0 Flash	Q11	Gen 3	3	3	4	4	4
Gemini 2.0 Flash	Q12	Gen 1	4	4	4	3	4
Gemini 2.0 Flash	Q12	Gen 2	3	3	4	5	4
Gemini 2.0 Flash	Q12	Gen 3	4	4	4	4	3
Gemini 2.0 Flash	Q13	Gen 1	2	3	3	4	4
Gemini 2.0 Flash	Q13	Gen 2	2	3	3	3	3
Gemini 2.0 Flash	Q13	Gen 3	2	3	2	3	2
Gemini 2.0 Flash	Q14	Gen 1	2	4	4	3	4
Gemini 2.0 Flash	Q14	Gen 2	3	4	3	4	4
Gemini 2.0 Flash	Q14	Gen 3	2	3	3	3	3
Gemini 2.0 Flash	Q15	Gen 1	3	3	3	4	4
Gemini 2.0 Flash	Q15	Gen 2	3	5	4	5	3
Gemini 2.0 Flash	Q15	Gen 3	3	4	4	5	3
Gemini 2.0 Flash	Q16	Gen 1	4	4	4	3	4
Gemini 2.0 Flash	Q16	Gen 2	4	4	4	4	4
Gemini 2.0 Flash	Q16	Gen 3	4	4	4	3	4

## Sheet: Fluency
Model	Prompt ID	Generation	Rater 1	Rater 2	Rater 3	Rater 4	Rater 5
ChatGPT-4	Q1	Gen 1	5	5	5	5	4
ChatGPT-4	Q1	Gen 2	4	5	4	5	5
ChatGPT-4	Q1	Gen 3	5	5	5	5	5
ChatGPT-4	Q2	Gen 1	5	5	5	4	4
ChatGPT-4	Q2	Gen 2	5	5	4	4	5
ChatGPT-4	Q2	Gen 3	5	5	4	5	5
ChatGPT-4	Q3	Gen 1	4	4	5	4	5
ChatGPT-4	Q3	Gen 2	5	5	5	5	4
ChatGPT-4	Q3	Gen 3	4	4	5	5	4
ChatGPT-4	Q4	Gen 1	5	5	5	4	5
ChatGPT-4	Q4	Gen 2	5	5	4	5	5
ChatGPT-4	Q4	Gen 3	5	4	5	5	4
ChatGPT-4	Q5	Gen 1	4	5	5	4	5
ChatGPT-4	Q5	Gen 2	5	5	5	5	5
ChatGPT-4	Q5	Gen 3	5	5	5	5	5
ChatGPT-4	Q6	Gen 1	5	5	4	4	5
ChatGPT-4	Q6	Gen 2	5	5	5	5	5
ChatGPT-4	Q6	Gen 3	4	4	5	4	4
ChatGPT-4	Q7	Gen 1	4	4	4	5	4
ChatGPT-4	Q7	Gen 2	4	4	4	4	4
ChatGPT-4	Q7	Gen 3	4	4	3	4	4
ChatGPT-4	Q8	Gen 1	5	5	4	4	4
ChatGPT-4	Q8	Gen 2	4	4	5	4	4
ChatGPT-4	Q8	Gen 3	4	4	5	5	5
ChatGPT-4	Q9	Gen 1	4	5	4	4	4
ChatGPT-4	Q9	Gen 2	5	5	4	5	4
ChatGPT-4	Q9	Gen 3	5	4	4	3	3
ChatGPT-4	Q10	Gen 1	4	4	5	4	4
ChatGPT-4	Q10	Gen 2	4	4	4	5	4
ChatGPT-4	Q10	Gen 3	4	4	4	3	3
ChatGPT-4	Q11	Gen 1	4	4	4	5	4
ChatGPT-4	Q11	Gen 2	4	5	5	4	5
ChatGPT-4	Q11	Gen 3	4	4	5	5	4
ChatGPT-4	Q12	Gen 1	4	4	4	5	4
ChatGPT-4	Q12	Gen 2	5	5	5	4	5
ChatGPT-4	Q12	Gen 3	4	4	4	5	4
ChatGPT-4	Q13	Gen 1	4	4	4	4	3
ChatGPT-4	Q13	Gen 2	4	3	4	3	4
ChatGPT-4	Q13	Gen 3	4	4	4	4	4
ChatGPT-4	Q14	Gen 1	4	4	4	3	4
ChatGPT-4	Q14	Gen 2	4	3	4	4	4
ChatGPT-4	Q14	Gen 3	4	4	4	4	3
ChatGPT-4	Q15	Gen 1	4	3	4	4	3
ChatGPT-4	Q15	Gen 2	3	4	4	4	3
ChatGPT-4	Q15	Gen 3	4	4	4	3	4
ChatGPT-4	Q16	Gen 1	5	5	5	4	5
ChatGPT-4	Q16	Gen 2	4	5	5	4	5
ChatGPT-4	Q16	Gen 3	5	4	5	4	5
Copilot	Q1	Gen 1	4	5	5	4	4
Copilot	Q1	Gen 2	5	4	5	5	3
Copilot	Q1	Gen 3	4	4	4	4	3
Copilot	Q2	Gen 1	5	5	5	5	5
Copilot	Q2	Gen 2	5	4	5	4	4
Copilot	Q2	Gen 3	5	5	5	4	4
Copilot	Q3	Gen 1	4	4	5	5	4
Copilot	Q3	Gen 2	4	5	5	5	4
Copilot	Q3	Gen 3	4	4	5	4	4
Copilot	Q4	Gen 1	5	5	5	5	4
Copilot	Q4	Gen 2	5	4	5	5	5
Copilot	Q4	Gen 3	5	5	5	4	5
Copilot	Q5	Gen 1	4	4	4	4	4
Copilot	Q5	Gen 2	5	5	5	4	5
Copilot	Q5	Gen 3	4	5	5	5	4
Copilot	Q6	Gen 1	4	4	4	4	5
Copilot	Q6	Gen 2	4	4	5	4	5
Copilot	Q6	Gen 3	4	4	4	5	4
Copilot	Q7	Gen 1	5	5	4	4	5
Copilot	Q7	Gen 2	4	5	5	4	5
Copilot	Q7	Gen 3	4	4	4	4	3
Copilot	Q8	Gen 1	4	4	4	4	5
Copilot	Q8	Gen 2	4	5	4	4	5
Copilot	Q8	Gen 3	4	4	4	4	4
Copilot	Q9	Gen 1	5	5	5	5	5
Copilot	Q9	Gen 2	4	4	5	5	4
Copilot	Q9	Gen 3	4	4	4	4	4
Copilot	Q10	Gen 1	3	3	3	3	4
Copilot	Q10	Gen 2	4	4	3	3	3
Copilot	Q10	Gen 3	4	3	5	4	3
Copilot	Q11	Gen 1	4	4	5	4	4
Copilot	Q11	Gen 2	3	3	4	4	4
Copilot	Q11	Gen 3	4	3	3	3	4
Copilot	Q12	Gen 1	4	4	4	4	4
Copilot	Q12	Gen 2	4	4	4	3	4
Copilot	Q12	Gen 3	4	4	4	4	3
Copilot	Q13	Gen 1	4	4	4	4	4
Copilot	Q13	Gen 2	3	3	4	3	4
Copilot	Q13	Gen 3	4	4	3	3	4
Copilot	Q14	Gen 1	4	4	3	3	3
Copilot	Q14	Gen 2	4	3	3	3	3
Copilot	Q14	Gen 3	3	4	3	3	4
Copilot	Q15	Gen 1	4	4	4	3	3
Copilot	Q15	Gen 2	4	4	3	4	3
Copilot	Q15	Gen 3	4	3	4	3	4
Copilot	Q16	Gen 1	4	4	4	3	3
Copilot	Q16	Gen 2	3	4	3	3	3
Copilot	Q16	Gen 3	4	4	3	3	3
Deepseek-V3	Q1	Gen 1	5	5	5	5	5
Deepseek-V3	Q1	Gen 2	5	5	4	5	5
Deepseek-V3	Q1	Gen 3	5	5	5	5	4
Deepseek-V3	Q2	Gen 1	5	5	5	5	4
Deepseek-V3	Q2	Gen 2	5	4	5	4	5
Deepseek-V3	Q2	Gen 3	5	5	5	5	5
Deepseek-V3	Q3	Gen 1	4	5	4	4	5
Deepseek-V3	Q3	Gen 2	5	5	5	4	5
Deepseek-V3	Q3	Gen 3	4	5	5	4	5
Deepseek-V3	Q4	Gen 1	4	5	5	5	4
Deepseek-V3	Q4	Gen 2	5	4	5	4	5
Deepseek-V3	Q4	Gen 3	4	5	5	4	5
Deepseek-V3	Q5	Gen 1	5	5	4	4	5
Deepseek-V3	Q5	Gen 2	5	5	5	4	5
Deepseek-V3	Q5	Gen 3	5	5	4	4	5
Deepseek-V3	Q6	Gen 1	5	5	5	5	5
Deepseek-V3	Q6	Gen 2	5	4	4	4	3
Deepseek-V3	Q6	Gen 3	5	5	5	4	3
Deepseek-V3	Q7	Gen 1	5	5	4	4	4
Deepseek-V3	Q7	Gen 2	4	4	4	5	5
Deepseek-V3	Q7	Gen 3	5	5	5	4	5
Deepseek-V3	Q8	Gen 1	4	4	4	4	5
Deepseek-V3	Q8	Gen 2	4	5	5	4	5
Deepseek-V3	Q8	Gen 3	5	5	5	4	5
Deepseek-V3	Q9	Gen 1	5	5	5	5	4
Deepseek-V3	Q9	Gen 2	4	4	5	4	3
Deepseek-V3	Q9	Gen 3	5	5	4	4	5
Deepseek-V3	Q10	Gen 1	4	4	5	3	5
Deepseek-V3	Q10	Gen 2	3	5	4	4	3
Deepseek-V3	Q10	Gen 3	4	4	4	4	4
Deepseek-V3	Q11	Gen 1	4	5	5	5	4
Deepseek-V3	Q11	Gen 2	4	3	3	4	3
Deepseek-V3	Q11	Gen 3	5	4	5	4	4
Deepseek-V3	Q12	Gen 1	4	5	4	5	3
Deepseek-V3	Q12	Gen 2	4	4	5	4	5
Deepseek-V3	Q12	Gen 3	5	5	5	4	5
Deepseek-V3	Q13	Gen 1	4	4	4	4	4
Deepseek-V3	Q13	Gen 2	4	4	4	4	3
Deepseek-V3	Q13	Gen 3	4	5	4	4	5
Deepseek-V3	Q14	Gen 1	4	4	3	4	4
Deepseek-V3	Q14	Gen 2	4	3	3	4	3
Deepseek-V3	Q14	Gen 3	3	3	4	5	3
Deepseek-V3	Q15	Gen 1	4	4	4	4	3
Deepseek-V3	Q15	Gen 2	4	3	4	4	3
Deepseek-V3	Q15	Gen 3	4	3	4	4	4
Deepseek-V3	Q16	Gen 1	5	4	5	4	5
Deepseek-V3	Q16	Gen 2	4	4	4	4	4
Deepseek-V3	Q16	Gen 3	4	4	5	4	5
Gemini 2.0 Flash	Q1	Gen 1	5	5	5	5	5
Gemini 2.0 Flash	Q1	Gen 2	4	4	5	5	5
Gemini 2.0 Flash	Q1	Gen 3	5	4	5	5	5
Gemini 2.0 Flash	Q2	Gen 1	5	5	5	5	5
Gemini 2.0 Flash	Q2	Gen 2	5	4	5	4	5
Gemini 2.0 Flash	Q2	Gen 3	5	5	4	5	5
Gemini 2.0 Flash	Q3	Gen 1	4	5	5	5	5
Gemini 2.0 Flash	Q3	Gen 2	5	5	5	5	5
Gemini 2.0 Flash	Q3	Gen 3	5	5	5	5	5
Gemini 2.0 Flash	Q4	Gen 1	4	5	4	4	5
Gemini 2.0 Flash	Q4	Gen 2	5	5	4	5	5
Gemini 2.0 Flash	Q4	Gen 3	5	5	5	4	5
Gemini 2.0 Flash	Q5	Gen 1	5	5	5	5	3
Gemini 2.0 Flash	Q5	Gen 2	5	4	5	5	5
Gemini 2.0 Flash	Q5	Gen 3	5	5	5	5	5
Gemini 2.0 Flash	Q6	Gen 1	5	5	5	4	5
Gemini 2.0 Flash	Q6	Gen 2	5	5	5	5	5
Gemini 2.0 Flash	Q6	Gen 3	4	4	4	4	4
Gemini 2.0 Flash	Q7	Gen 1	5	5	5	4	5
Gemini 2.0 Flash	Q7	Gen 2	4	4	5	4	5
Gemini 2.0 Flash	Q7	Gen 3	4	5	3	4	5
Gemini 2.0 Flash	Q8	Gen 1	4	4	5	5	4
Gemini 2.0 Flash	Q8	Gen 2	4	4	5	4	4
Gemini 2.0 Flash	Q8	Gen 3	5	5	4	4	4
Gemini 2.0 Flash	Q9	Gen 1	5	5	5	5	5
Gemini 2.0 Flash	Q9	Gen 2	5	4	5	5	4
Gemini 2.0 Flash	Q9	Gen 3	5	5	5	4	5
Gemini 2.0 Flash	Q10	Gen 1	4	5	4	4	4
Gemini 2.0 Flash	Q10	Gen 2	4	4	4	4	3
Gemini 2.0 Flash	Q10	Gen 3	4	4	4	5	5
Gemini 2.0 Flash	Q11	Gen 1	5	5	5	5	4
Gemini 2.0 Flash	Q11	Gen 2	4	4	5	4	5
Gemini 2.0 Flash	Q11	Gen 3	4	4	5	5	5
Gemini 2.0 Flash	Q12	Gen 1	4	4	5	4	5
Gemini 2.0 Flash	Q12	Gen 2	4	5	4	5	3
Gemini 2.0 Flash	Q12	Gen 3	4	4	4	3	5
Gemini 2.0 Flash	Q13	Gen 1	4	4	4	3	4
Gemini 2.0 Flash	Q13	Gen 2	4	4	5	4	5
Gemini 2.0 Flash	Q13	Gen 3	4	3	4	4	3
Gemini 2.0 Flash	Q14	Gen 1	4	4	4	4	3
Gemini 2.0 Flash	Q14	Gen 2	4	4	4	5	4
Gemini 2.0 Flash	Q14	Gen 3	5	5	5	4	4
Gemini 2.0 Flash	Q15	Gen 1	5	5	5	5	5
Gemini 2.0 Flash	Q15	Gen 2	5	5	5	5	4
Gemini 2.0 Flash	Q15	Gen 3	5	4	5	5	5
Gemini 2.0 Flash	Q16	Gen 1	5	4	5	5	5
Gemini 2.0 Flash	Q16	Gen 2	5	5	5	5	4
Gemini 2.0 Flash	Q16	Gen 3	5	5	5	5	5

## Sheet: PEMAT-P U
Model	Type	Generation	Rater 1	Rater 2	Rater 3	Rater 4	Rater 5
ChatGPT-4	Understandability	Gen 1	0.916667	0.916667	0.916667	0.916667	0.916667
ChatGPT-4	Understandability	Gen 2	0.916667	0.833333	1	1	0.916667
ChatGPT-4	Understandability	Gen 3	1	1	0.916667	0.916667	1
Copilot	Understandability	Gen 1	0.75	0.916667	0.75	0.916667	0.916667
Copilot	Understandability	Gen 2	0.833333	0.833333	0.833333	0.833333	0.833333
Copilot	Understandability	Gen 3	0.833333	0.833333	0.833333	0.916667	0.916667
Deepseek-V3	Understandability	Gen 1	0.916667	1	1	0.833333	0.916667
Deepseek-V3	Understandability	Gen 2	0.916667	0.916667	0.916667	0.916667	0.916667
Deepseek-V3	Understandability	Gen 3	1	1	0.916667	0.916667	0.916667
Gemini 2.0 Flash	Understandability	Gen 1	0.916667	0.916667	0.833333	0.916667	0.916667
Gemini 2.0 Flash	Understandability	Gen 2	0.75	1	0.833333	0.833333	0.833333
Gemini 2.0 Flash	Understandability	Gen 3	0.916667	0.916667	0.833333	0.833333	0.916667

## Sheet: PEMAT-P A
Model	Type	Generation	Rater 1	Rater 2	Rater 3	Rater 4	Rater 5
ChatGPT-4	Actionability	Gen 1	0.75	0.75	0.75	0.5	0.75
ChatGPT-4	Actionability	Gen 2	0.5	0.75	0.75	0.75	0.75
ChatGPT-4	Actionability	Gen 3	0.75	0.75	0.75	0.75	0.75
Copilot	Actionability	Gen 1	0.75	0.5	0.5	0.5	0.75
Copilot	Actionability	Gen 2	0.75	0.5	0.5	0.75	0.5
Copilot	Actionability	Gen 3	0.75	0.75	0.75	0.5	0.5
Deepseek-V3	Actionability	Gen 1	0.75	0.75	0.75	0.5	0.75
Deepseek-V3	Actionability	Gen 2	0.5	0.75	0.75	0.75	0.5
Deepseek-V3	Actionability	Gen 3	0.75	0.75	0.75	0.5	0.75
Gemini 2.0 Flash	Actionability	Gen 1	0.5	0.5	0.75	0.5	0.5
Gemini 2.0 Flash	Actionability	Gen 2	0.75	0.75	0.5	0.5	0.75
Gemini 2.0 Flash	Actionability	Gen 3	0.5	0.75	0.75	0.75	0.5

## Sheet: DISCERN
Model	Generation	Rater 1	Rater 2	Rater 3	Rater 4	Rater 5
ChatGPT-4	Gen 1	47	45	53	53	48
ChatGPT-4	Gen 2	46	46	54	53	48
ChatGPT-4	Gen 3	45	44	53	53	51
Copilot	Gen 1	43	47	48	46	47
Copilot	Gen 2	45	48	48	46	46
Copilot	Gen 3	44	48	48	46	47
Deepseek-V3	Gen 1	47	46	53	54	48
Deepseek-V3	Gen 2	47	46	54	54	48
Deepseek-V3	Gen 3	46	45	51	51	48
Gemini 2.0 Flash	Gen 1	40	41	46	46	43
Gemini 2.0 Flash	Gen 2	45	41	47	44	43
Gemini 2.0 Flash	Gen 3	42	40	44	43	44

## Sheet: PEMAT-P(%)
Model	Type	Generation	Rater 1	Rater 2	Rater 3	Rater 4	Rater 5	Mean (5 raters)
ChatGPT-4	Understandability	Gen 1	0.916667	0.916667	0.916667	0.916667	0.916667	0.916667
ChatGPT-4	Understandability	Gen 2	0.916667	0.833333	1	1	0.916667	0.933333
ChatGPT-4	Understandability	Gen 3	1	1	0.916667	0.916667	1	0.966667	0.944444	0.916667	0.944444	0.944444	0.944444	0.938889	93.8889
ChatGPT-4	Actionability	Gen 1	0.75	0.75	0.75	0.75	0.75	0.75
ChatGPT-4	Actionability	Gen 2	0.75	0.5	0.75	0.5	0.5	0.6
ChatGPT-4	Actionability	Gen 3	0.5	0.75	0.5	0.75	0.75	0.65	0.666667	0.666667	0.666667	0.666667	0.666667	0.666667	66.6667
Copilot	Understandability	Gen 1	0.75	0.916667	0.75	0.916667	0.916667	0.85
Copilot	Understandability	Gen 2	0.833333	0.833333	0.833333	0.833333	0.833333	0.833333
Copilot	Understandability	Gen 3	0.833333	0.833333	0.833333	0.916667	0.916667	0.866667	0.805556	0.861111	0.805556	0.888889	0.888889	0.85	85
Copilot	Actionability	Gen 1	0.75	0.5	0.75	0.75	0.5	0.65
Copilot	Actionability	Gen 2	0.5	0.5	0.5	0.75	0.5	0.55
Copilot	Actionability	Gen 3	0.5	0.75	0.75	0.5	0.5	0.6	0.583333	0.583333	0.666667	0.666667	0.5	0.6	60
Deepseek-V3	Understandability	Gen 1	0.916667	1	1	0.833333	0.916667	0.933333
Deepseek-V3	Understandability	Gen 2	0.916667	0.916667	0.916667	0.916667	0.916667	0.916667
Deepseek-V3	Understandability	Gen 3	1	1	0.916667	0.916667	0.916667	0.95	0.944444	0.972222	0.944444	0.888889	0.916667	0.933333	93.3333
Deepseek-V3	Actionability	Gen 1	0.75	0.5	0.5	0.75	0.75	0.65
Deepseek-V3	Actionability	Gen 2	0.5	0.75	0.75	0.5	0.75	0.65
Deepseek-V3	Actionability	Gen 3	0.75	0.75	0.75	0.75	0.5	0.7	0.666667	0.666667	0.666667	0.666667	0.666667	0.666667	66.6667
Gemini 2.0 Flash	Understandability	Gen 1	0.916667	0.916667	0.833333	0.916667	0.916667	0.9
Gemini 2.0 Flash	Understandability	Gen 2	0.75	1	0.833333	0.833333	0.833333	0.85
Gemini 2.0 Flash	Understandability	Gen 3	0.916667	0.916667	0.833333	0.833333	0.916667	0.883333	0.861111	0.944444	0.833333	0.861111	0.888889	0.877778	87.7778
Gemini 2.0 Flash	Actionability	Gen 1	0.75	0.5	0.5	0.75	0.5	0.6
Gemini 2.0 Flash	Actionability	Gen 2	0.75	0.75	0.5	0.5	0.5	0.6
Gemini 2.0 Flash	Actionability	Gen 3	0.5	0.5	0.5	0.5	0.5	0.5	0.666667	0.583333	0.5	0.583333	0.5	0.566667	56.6667
