# Supplementary material for: Evaluating and Validating Large Language Models for Health Education on Developmental Dysplasia of the Hip: 2-Phase Study With Expert Ratings and a Pilot Randomized Controlled Trial
Source: J Med Internet Res. 2026 Jan 19;28:e73326. doi: 10.2196/73326 (PMC12865344; doi:10.2196/73326)
Supplement: Multimedia Appendix 6 [file jmir_v28i1e73326_app6.xlsx]

## Sheet: results
group	time	ID	eHEALS	DDH-KT	HRPS	ISES	PUS	HISBS
Intervention	T0	1	39	2	36	15	12	15
Intervention	T1	1	40	10	40	15	16	20
Intervention	T2	1	39	6	36	15	16	15
Intervention	T0	2	24	3	24	9	12	12
Intervention	T1	2	34	6	24	9	14	12
Intervention	T2	2	27	4	32	10	16	16
Intervention	T0	3	33	4	29	14	14	13
Intervention	T1	3	40	8	35	13	16	17
Intervention	T2	3	36	6	32	13	16	16
Intervention	T0	4	30	5	24	12	16	12
Intervention	T1	4	32	8	24	12	16	12
Intervention	T2	4	31	6	28	12	16	12
Intervention	T0	5	32	5	27	15	16	12
Intervention	T1	5	34	8	35	15	16	15
Intervention	T2	5	34	5	34	15	20	15
Intervention	T0	6	40	4	32	12	16	16
Intervention	T1	6	40	10	40	15	20	20
Intervention	T2	6	40	8	40	13	20	18
Intervention	T0	7	32	5	28	12	16	16
Intervention	T1	7	40	10	40	15	16	20
Intervention	T2	7	35	7	32	13	16	14
Intervention	T0	8	24	8	31	12	16	13
Intervention	T1	8	32	7	32	12	16	16
Intervention	T2	8	32	8	32	12	20	16
Intervention	T0	9	32	6	30	12	16	16
Intervention	T1	9	32	8	32	12	16	16
Intervention	T2	9	32	8	32	12	18	16
Intervention	T0	10	29	5	27	9	14	16
Intervention	T1	10	32	8	32	12	16	16
Intervention	T2	10	28	9	26	11	15	12
Intervention	T0	11	25	6	32	12	10	12
Intervention	T1	11	32	6	32	12	13	16
Intervention	T2	11	29	7	32	12	15	13
Intervention	T0	12	30	6	27	10	9	10
Intervention	T1	12	32	8	30	12	16	12
Intervention	T2	12	31	8	29	11	14	12
Intervention	T0	13	31	5	30	12	16	13
Intervention	T1	13	40	9	39	14	20	18
Intervention	T2	13	40	8	40	14	20	20
Intervention	T0	14	28	4	30	12	16	16
Intervention	T1	14	32	8	32	12	16	16
Intervention	T2	14	32	8	32	12	16	16
Intervention	T0	15	25	6	20	15	20	12
Intervention	T1	15	32	7	32	14	20	20
Intervention	T2	15	32	9	28	15	20	20
Intervention	T0	16	32	4	32	12	8	16
Intervention	T1	16	40	10	36	15	20	20
Intervention	T2	16	40	10	40	13	20	20
Intervention	T0	17	32	5	32	12	13	16
Intervention	T1	17	37	8	39	15	20	20
Intervention	T2	17	35	8	32	12	16	16
Intervention	T0	18	32	5	32	12	16	16
Intervention	T1	18	32	8	24	12	19	16
Intervention	T2	18	32	7	32	13	16	16
Intervention	T0	19	32	8	28	9	9	13
Intervention	T1	19	32	8	32	12	12	16
Intervention	T2	19	33	8	30	11	12	16
Intervention	T0	20	16	2	24	12	16	16
Intervention	T1	20	24	6	32	12	16	16
Intervention	T2	20	21	5	27	12	16	16
Intervention	T0	21	16	1	24	6	8	8
Intervention	T1	21	18	4	24	6	10	8
Intervention	T2	21	20	2	22	7	10	10
Intervention	T0	22	29	2	25	15	20	16
Intervention	T1	22	32	8	28	15	20	20
Intervention	T2	22	33	8	26	15	20	20
Intervention	T0	23	24	4	21	6	12	12
Intervention	T1	23	32	8	32	9	16	12
Intervention	T2	23	30	9	29	8	14	12
Intervention	T0	24	33	8	34	9	13	18
Intervention	T1	24	36	8	35	12	16	16
Intervention	T2	24	40	10	40	13	20	20
Intervention	T0	25	11	1	10	6	7	5
Intervention	T1	25	19	4	22	7	8	12
Intervention	T2	25	16	5	18	8	9	12
Intervention	T0	26	39	6	21	12	16	12
Intervention	T1	26	36	8	24	15	20	16
Intervention	T2	26	40	10	24	15	20	16
Intervention	T0	27	38	5	35	15	20	15
Intervention	T1	27	40	9	30	15	20	15
Intervention	T2	27	40	8	40	15	20	20
Intervention	T0	28	32	4	32	12	12	16
Intervention	T1	28	40	10	40	15	14	20
Intervention	T2	28	35	9	32	12	14	16
Intervention	T0	29	32	5	32	12	14	16
Intervention	T1	29	30	6	31	11	16	14
Intervention	T2	29	32	4	32	11	14	14
Intervention	T0	30	29	5	27	11	16	15
Intervention	T1	30	32	8	32	12	16	16
Intervention	T2	30	32	9	32	12	16	16
Intervention	T0	31	29	5	24	9	16	13
Intervention	T1	31	29	8	24	9	16	12
Intervention	T2	31
Intervention	T0	32	28	5	28	10	12	13
Intervention	T1	32	32	8	30	11	16	15
Intervention	T2	32	33	8	30	11	16	16
Intervention	T0	33	24	4	24	9	12	12
Intervention	T1	33	32	8	32	12	15	16
Intervention	T2	33	32	8	32	11	12	16
Intervention	T0	34	17	2	32	9	16	12
Intervention	T1	34	39	9	39	15	16	16
Intervention	T2	34	35	6	34	12	16	16
Intervention	T0	35	31	8	27	12	12	14
Intervention	T1	35	40	10	40	15	20	20
Intervention	T2	35	40	10	40	15	16	20
Intervention	T0	36	15	3	15	9	20	20
Intervention	T1	36	40	10	40	15	20	20
Intervention	T2	36	40	5	40	13	10	8
Intervention	T0	37	12	5	15	6	20	12
Intervention	T1	37	27	6	28	12	20	13
Intervention	T2	37
Intervention	T0	38	13	4	16	6	8	8
Intervention	T1	38	32	8	32	12	16	13
Intervention	T2	38	29	6	30	12	16	12
Intervention	T0	39	32	5	32	12	16	16
Intervention	T1	39	32	8	32	12	16	16
Intervention	T2	39	32	4	32	12	16	16
Intervention	T0	40	16	1	16	3	4	4
Intervention	T1	40	19	4	16	6	8	8
Intervention	T2	40	19	2	18	7	9	9
Intervention	T0	41	31	5	27	12	16	16
Intervention	T1	41	32	8	23	12	16	16
Intervention	T2	41	32	8	24	12	16	16
Intervention	T0	42	35	6	29	15	13	7
Intervention	T1	42	40	10	35	15	20	20
Intervention	T2	42	40	8	40	15	20	20
Intervention	T0	43	29	5	37	12	16	16
Intervention	T1	43	32	8	32	12	16	16
Intervention	T2	43	34	6	34	12	16	16
Intervention	T0	44	37	6	31	11	16	12
Intervention	T1	44	39	8	36	15	20	16
Intervention	T2	44	38	9	33	14	18	14
Intervention	T0	45	30	2	32	9	13	4
Intervention	T1	45	36	9	34	14	20	17
Intervention	T2	45
Intervention	T0	46	22	4	24	12	16	16
Intervention	T1	46	33	7	32	15	20	20
Intervention	T2	46	29	7	32	15	20	20
Intervention	T0	47	26	5	31	8	14	14
Intervention	T1	47	30	7	32	11	16	14
Intervention	T2	47	27	7	30	12	16	14
Intervention	T0	48	32	4	32	12	16	16
Intervention	T1	48	32	8	32	12	16	16
Intervention	T2	48	40	5	32	12	16	16
Intervention	T0	49	39	4	40	15	20	20
Intervention	T1	49	40	9	40	15	20	20
Intervention	T2	49	39	8	40	15	20	20
Intervention	T0	50	33	1	23	12	12	12
Intervention	T1	50	39	9	39	13	14	19
Intervention	T2	50	36	6	34	12	16	15
Intervention	T0	51	27	2	24	9	16	12
Intervention	T1	51	32	8	32	12	19	16
Intervention	T2	51	32	8	32	12	16	16
Intervention	T0	52	24	5	16	9	12	12
Intervention	T1	52	32	7	32	12	16	16
Intervention	T2	52
Intervention	T0	53	32	4	32	12	16	16
Intervention	T1	53	35	8	35	12	18	16
Intervention	T2	53	35	9	34	11	18	18
Intervention	T0	54	32	4	29	12	16	16
Intervention	T1	54	32	8	32	12	16	16
Intervention	T2	54	35	9	36	15	16	16
Intervention	T0	55	26	2	18	12	12	13
Intervention	T1	55	33	8	35	13	16	18
Intervention	T2	55	29	6	29	13	16	16
Intervention	T0	56	15	1	16	6	8	8
Intervention	T1	56	21	5	20	8	10	11
Intervention	T2	56	34	6	23	14	20	15
Intervention	T0	57	24	4	27	15	13	12
Intervention	T1	57	29	7	33	10	15	13
Intervention	T2	57	31	8	31	12	16	13
Intervention	T0	58	32	4	32	12	17	16
Intervention	T1	58	32	8	32	12	16	16
Intervention	T2	58
Intervention	T0	59	24	4	24	9	12	12
Intervention	T1	59	32	8	32	12	16	16
Intervention	T2	59	27	7	26	12	15	16
Intervention	T0	60	32	4	31	12	12	13
Intervention	T1	60	32	6	33	12	16	15
Intervention	T2	60	40	6	30	12	16	13
Intervention	T0	61	24	1	24	9	16	12
Intervention	T1	61	34	8	26	12	16	12
Intervention	T2	61	31	7	26	12	16	12
Intervention	T0	62	25	4	34	12	16	12
Intervention	T1	62	32	8	32	12	16	16
Intervention	T2	62	32	8	32	12	16	16
Intervention	T0	63	24	5	24	10	12	12
Intervention	T1	63	24	6	28	9	12	12
Intervention	T2	63	26	4	27	12	14	16
Intervention	T0	64	28	5	34	13	17	8
Intervention	T1	64	40	10	40	15	20	20
Intervention	T2	64
Intervention	T0	65	33	8	32	12	16	10
Intervention	T1	65	40	9	36	15	18	16
Intervention	T2	65	40	8	35	15	20	13
Control	T0	66	31	4	25	11	16	18
Control	T1	66	30	5	28	11	17	14
Control	T2	66	30	6	32	11	16	16
Control	T0	67	25	6	23	12	12	12
Control	T1	67	32	9	28	15	15	20
Control	T2	67	27	7	24	12	13	14
Control	T0	68	30	5	35	15	20	11
Control	T1	68	35	6	35	15	20	12
Control	T2	68	34	7	36	15	20	12
Control	T0	69	27	4	23	9	12	12
Control	T1	69	30	6	24	12	16	16
Control	T2	69	27	5	25	12	16	16
Control	T0	70	24	5	28	8	12	12
Control	T1	70	29	10	32	12	16	16
Control	T2	70	26	7	29	13	14	16
Control	T0	71	30	5	32	15	20	15
Control	T1	71	38	6	29	10	19	19
Control	T2	71	38	5	32	15	20	19
Control	T0	72	31	4	24	12	15	13
Control	T1	72	35	7	34	14	16	16
Control	T2	72	30	6	33	12	16	15
Control	T0	73	31	5	27	12	16	14
Control	T1	73	40	8	40	15	20	20
Control	T2	73
Control	T0	74	37	3	36	15	20	14
Control	T1	74	40	7	30	15	20	18
Control	T2	74	40	7	37	15	20	16
Control	T0	75	28	3	29	10	14	14
Control	T1	75	29	9	29	11	14	14
Control	T2	75	29	10	28	10	15	14
Control	T0	76	26	5	22	9	12	12
Control	T1	76	24	6	24	9	12	12
Control	T2	76	26	4	23	9	13	14
Control	T0	77	24	3	28	12	20	13
Control	T1	77	24	4	24	12	16	16
Control	T2	77	24	5	26	12	16	16
Control	T0	78	32	6	30	12	16	14
Control	T1	78	34	9	32	12	16	14
Control	T2	78	28	10	26	9	14	10
Control	T0	79	35	8	36	14	19	16
Control	T1	79	35	7	37	14	20	18
Control	T2	79	34	8	35	13	17	17
Control	T0	80	30	3	32	12	12	16
Control	T1	80	34	8	34	12	13	16
Control	T2	80	31	7	33	13	12	16
Control	T0	81	32	7	24	9	12	12
Control	T1	81	40	9	24	9	20	16
Control	T2	81	32	9	32	12	16	16
Control	T0	82	34	6	31	11	16	13
Control	T1	82	36	7	40	12	18	16
Control	T2	82	40	7	40	15	16	20
Control	T0	83	30	8	29	11	17	16
Control	T1	83	33	9	14	12	18	16
Control	T2	83	34	8	24	15	19	17
Control	T0	84	37	5	24	13	17	18
Control	T1	84	35	8	18	12	16	18
Control	T2	84	35	7	19	12	20	19
Control	T0	85	28	3	13	8	12	13
Control	T1	85	30	4	20	10	14	18
Control	T2	85	31	5	19	9	14	16
Control	T0	86	30	5	31	14	17	17
Control	T1	86	32	5	32	12	19	17
Control	T2	86	33	5	32	12	18	18
Control	T0	87	25	4	12	13	13	16
Control	T1	87	27	6	22	16	16	16
Control	T2	87	26	5	25	15	18	18
Control	T0	88	27	4	26	10	12	15
Control	T1	88	34	7	31	13	15	17
Control	T2	88
Control	T0	89	37	8	34	14	17	18
Control	T1	89	36	8	34	13	18	17
Control	T2	89	36	7	31	14	17	17
Control	T0	90	32	4	27	12	16	15
Control	T1	90	33	9	28	12	16	15
Control	T2	90	32	7	29	12	16	16
Control	T0	91	31	4	32	10	16	16
Control	T1	91	30	8	30	11	16	16
Control	T2	91	32	6	32	12	16	16
Control	T0	92	32	2	27	14	20	17
Control	T1	92	38	3	31	15	16	19
Control	T2	92	32	2	25	12	12	16
Control	T0	93	33	6	33	13	18	14
Control	T1	93	34	8	31	13	16	14
Control	T2	93	33	6	32	14	17	14
Control	T0	94	31	4	24	12	16	16
Control	T1	94	32	5	26	14	18	17
Control	T2	94	32	3	24	9	18	16
Control	T0	95	32	3	35	14	15	18
Control	T1	95	34	3	30	12	13	17
Control	T2	95	35	5	26	13	14	18
Control	T0	96	28	0	28	9	12	14
Control	T1	96	28	6	30	10	17	14
Control	T2	96	28	6	28	10	16	14
Control	T0	97	40	6	40	15	20	20
Control	T1	97	40	9	34	15	20	20
Control	T2	97	40	9	32	15	20	20
Control	T0	98	33	5	19	11	16	16
Control	T1	98	32	6	30	11	16	16
Control	T2	98	33	7	33	12	16	18
Control	T0	99	35	5	30	14	17	15
Control	T1	99	34	6	31	13	19	18
Control	T2	99	32	1	32	9	8	12
Control	T0	100	27	3	25	10	10	13
Control	T1	100	27	7	27	12	12	16
Control	T2	100	35	6	23	13	12	14
Control	T0	101	32	5	25	14	15	17
Control	T1	101	35	6	31	13	14	17
Control	T2	101
Control	T0	102	19	1	15	7	8	9
Control	T1	102	24	4	18	9	12	12
Control	T2	102	24	5	24	9	12	12
Control	T0	103	24	6	22	9	8	12
Control	T1	103	33	7	32	14	12	17
Control	T2	103	32	6	31	12	12	17
Control	T0	104	34	7	31	13	18	18
Control	T1	104	35	7	31	12	18	18
Control	T2	104	28	5	28	11	18	14
Control	T0	105	27	4	22	7	14	6
Control	T1	105	30	10	28	11	15	14
Control	T2	105	29	9	33	10	14	15
Control	T0	106	28	5	31	12	18	15
Control	T1	106	31	5	31	14	18	17
Control	T2	106	31	7	31	12	18	16
Control	T0	107	31	8	29	11	16	16
Control	T1	107	30	7	32	12	16	16
Control	T2	107	35	8	36	14	16	19
Control	T0	108	35	7	31	14	18	16
Control	T1	108	36	8	37	14	19	18
Control	T2	108	28	5	28	11	19	14
Control	T0	109	28	4	29	12	15	15
Control	T1	109	34	8	30	14	16	17
Control	T2	109	33	6	28	13	18	17
Control	T0	110	32	2	34	14	17	18
Control	T1	110	35	3	34	12	17	17
Control	T2	110	24	1	28	10	17	12
Control	T0	111	24	3	23	9	12	12
Control	T1	111	26	8	24	9	12	12
Control	T2	111	24	7	24	9	12	12
Control	T0	112	24	0	24	9	12	12
Control	T1	112	32	4	28	12	14	15
Control	T2	112	29	4	29	11	16	15
Control	T0	113	25	2	27	10	13	15
Control	T1	113	29	4	32	12	16	16
Control	T2	113	30	4	30	12	16	16
Control	T0	114	33	10	34	13	19	15
Control	T1	114	38	10	35	15	19	19
Control	T2	114	37	10	34	13	18	18
Control	T0	115	24	1	24	12	16	16
Control	T1	115	32	7	24	15	16	20
Control	T2	115	30	4	31	11	16	17
Control	T0	116	31	7	26	13	19	14
Control	T1	116	34	9	27	14	18	15
Control	T2	116	35	9	28	13	19	16
Control	T0	117	23	3	24	8	13	12
Control	T1	117	32	6	28	12	16	12
Control	T2	117	28	5	28	12	15	12
Control	T0	118	30	4	29	9	12	10
Control	T1	118	32	6	32	10	14	12
Control	T2	118	32	5	32	10	12	12
Control	T0	119	13	3	20	8	10	9
Control	T1	119	18	5	23	12	12	12
Control	T2	119	21	4	24	12	13	11
Control	T0	120	31	5	31	15	16	13
Control	T1	120	33	9	31	15	20	16
Control	T2	120	32	7	34	12	18	16
Control	T0	121	34	4	37	13	16	15
Control	T1	121	36	6	36	15	16	16
Control	T2	121	36	6	36	15	17	15
Control	T0	122	25	2	29	12	11	11
Control	T1	122	31	5	36	13	16	11
Control	T2	122	32	6	36	12	16	12
Control	T0	123	25	4	29	12	16	11
Control	T1	123	31	8	30	13	16	12
Control	T2	123	30	7	31	14	17	12
Control	T0	124	30	3	31	12	15	14
Control	T1	124	32	6	30	12	16	16
Control	T2	124	31	5	31	12	16	16
Control	T0	125	25	4	24	10	12	12
Control	T1	125	28	5	25	12	11	13
Control	T2	125
Control	T0	126	27	3	31	11	16	13
Control	T1	126	30	5	32	12	16	14
Control	T2	126	32	6	30	12	17	15
Control	T0	127	23	6	25	11	12	13
Control	T1	127	28	6	26	12	15	16
Control	T2	127	29	5	27	12	16	15

## Sheet: basic
Group	Sex	Age	Education level	Monthly income(RMB)	Daily caregiving time for the child (hours/day)	Child’s gender	Child’s current age (years)	Smartphone proficiency
Intervention	Male	52	Medium education	6,001–10,000	3–6 h	Female	9	Basic proficient
Intervention	Male	35	Medium education	6,001–10,000	3–6 h	Male	6	Fairly proficient
Intervention	Female	46	Medium education	10,001–20,000	≥12 h	Female	8	Fairly proficient
Intervention	Female	37	Low education	3,001–6,000	9–12 h	Female	9	Fairly proficient
Intervention	Female	44	Medium education	3,001–6,000	3–6 h	Female	10	Basic proficient
Intervention	Female	34	High education	10,001–20,000	3–6 h	Male	0	Very proficient
Intervention	Female	33	Medium education	6,001–10,000	6–9 h	Female	2	Very proficient
Intervention	Male	37	Medium education	10,001–20,000	3–6 h	Female	1	Basic proficient
Intervention	Female	37	High education	≥20,001	6–9 h	Female	0.6	Very proficient
Intervention	Female	28	Medium education	6,001–10,000	≥12 h	Male	6	Very proficient
Intervention	Male	29	Medium education	≤3,000	≤2 h	Male	6	Very proficient
Intervention	Female	34	Medium education	3,001–6,000	≥12 h	Male	6	Very proficient
Intervention	Female	38	High education	6,001–10,000	3–6 h	Female	8	Very proficient
Intervention	Female	36	Medium education	6,001–10,000	9–12 h	Male	5	Very proficient
Intervention	Female	33	High education	10,001–20,000	≥12 h	Female	7	Very proficient
Intervention	Female	37	Medium education	3,001–6,000	3–6 h	Female	9	Very proficient
Intervention	Female	35	High education	6,001–10,000	3–6 h	Male	8	Fairly proficient
Intervention	Female	40	Low education	6,001–10,000	6–9 h	Male	12	Fairly proficient
Intervention	Female	26	High education	10,001–20,000	6–9 h	Male	3	Very proficient
Intervention	Female	44	High education	10,001–20,000	≤2 h	Male	11	Basic proficient
Intervention	Female	36	High education	10,001–20,000	≥12 h	Female	9	Very proficient
Intervention	Female	39	High education	3,001–6,000	≤2 h	Male	9	Very proficient
Intervention	Female	28	Low education	6,001–10,000	≥12 h	Male	7	Basic proficient
Intervention	Female	40	Low education	≤3,000	≥12 h	Male	8	Fairly proficient
Intervention	Female	26	Medium education	≤3,000	3–6 h	Female	2	Very proficient
Intervention	Male	33	High education	6,001–10,000	3–6 h	Female	1	Basic proficient
Intervention	Male	32	Medium education	3,001–6,000	≥12 h	Male	5	Not proficient
Intervention	Female	27	Low education	6,001–10,000	6–9 h	Female	5	Fairly proficient
Intervention	Female	42	Medium education	6,001–10,000	3–6 h	Male	7	Very proficient
Intervention	Female	36	High education	≥20,001	3–6 h	Female	9	Very proficient
Intervention	Male	38	Low education	3,001–6,000	3–6 h	Female	7	Very proficient
Intervention	Female	36	High education	6,001–10,000	3–6 h	Female	9	Very proficient
Intervention	Female	42	High education	≥20,001	≤2 h	Male	10	Fairly proficient
Intervention	Female	46	Low education	3,001–6,000	≥12 h	Female	11	Fairly proficient
Intervention	Female	41	Medium education	10,001–20,000	≥12 h	Male	2	Fairly proficient
Intervention	Male	44	Medium education	10,001–20,000	≤2 h	Female	10	Basic proficient
Intervention	Female	42	High education	3,001–6,000	≤2 h	Female	7	Fairly proficient
Intervention	Male	36	Medium education	3,001–6,000	9–12 h	Male	9	Basic proficient
Intervention	Female	33	High education	10,001–20,000	6–9 h	Female	7	Very proficient
Intervention	Male	28	Medium education	6,001–10,000	3–6 h	Male	2	Fairly proficient
Intervention	Female	35	High education	6,001–10,000	9–12 h	Female	7	Very proficient
Intervention	Female	46	Low education	≤3,000	3–6 h	Female	12	Basic proficient
Intervention	Female	37	Medium education	3,001–6,000	9–12 h	Male	3	Basic proficient
Intervention	Female	41	Medium education	10,001–20,000	9–12 h	Male	9	Basic proficient
Intervention	Male	43	High education	≥20,001	3–6 h	Male	1	Very proficient
Intervention	Male	32	High education	10,001–20,000	≤2 h	Female	1	Very proficient
Intervention	Male	34	Medium education	3,001–6,000	3–6 h	Male	2	Very proficient
Intervention	Female	42	Medium education	6,001–10,000	3–6 h	Male	9	Fairly proficient
Intervention	Male	42	High education	3,001–6,000	≤2 h	Female	10	Basic proficient
Intervention	Male	45	High education	≥20,001	≤2 h	Male	1	Very proficient
Intervention	Female	36	High education	10,001–20,000	≤2 h	Male	11	Very proficient
Intervention	Female	34	High education	10,001–20,000	3–6 h	Male	0	Very proficient
Intervention	Male	43	Medium education	10,001–20,000	3–6 h	Male	11	Fairly proficient
Intervention	Female	42	High education	≥20,001	≥12 h	Female	9	Very proficient
Intervention	Female	39	Medium education	10,001–20,000	≥12 h	Female	4	Very proficient
Intervention	Female	37	High education	6,001–10,000	3–6 h	Male	5	Fairly proficient
Intervention	Male	30	Medium education	10,001–20,000	3–6 h	Female	6	Very proficient
Intervention	Male	29	Medium education	3,001–6,000	3–6 h	Female	6	Basic proficient
Intervention	Female	35	Low education	6,001–10,000	3–6 h	Female	6	Basic proficient
Intervention	Female	35	Medium education	6,001–10,000	≥12 h	Female	8	Very proficient
Intervention	Female	32	High education	6,001–10,000	≥12 h	Male	3	Very proficient
Intervention	Female	45	Low education	≤3,000	6–9 h	Male	8	Not proficient
Intervention	Female	33	High education	3,001–6,000	3–6 h	Male	3	Very proficient
Intervention	Male	37	Low education	6,001–10,000	≤2 h	Female	9	Not proficient
Intervention	Male	45	High education	≥20,001	3–6 h	Male	9	Very proficient
Control	Female	32	High education	6,001–10,000	3–6 h	Female	1	Very proficient
Control	Male	43	Medium education	6,001–10,000	≤2 h	Male	2	Very proficient
Control	Female	35	Medium education	≥20,001	3–6 h	Male	4	Very proficient
Control	Female	42	High education	10,001–20,000	6–9 h	Female	7	Fairly proficient
Control	Female	35	Medium education	10,001–20,000	9–12 h	Male	3	Very proficient
Control	Male	34	Medium education	≥20,001	9–12 h	Male	9	Very proficient
Control	Male	53	Low education	6,001–10,000	9–12 h	Male	8	Very proficient
Control	Female	35	Medium education	10,001–20,000	≥12 h	Male	7	Very proficient
Control	Male	38	Medium education	≤3,000	≥12 h	Male	10	Very proficient
Control	Female	36	Medium education	3,001–6,000	3–6 h	Male	7	Very proficient
Control	Female	37	Medium education	10,001–20,000	3–6 h	Male	10	Very proficient
Control	Male	38	High education	10,001–20,000	3–6 h	Male	10	Very proficient
Control	Male	34	Medium education	6,001–10,000	3–6 h	Male	7	Very proficient
Control	Female	52	Medium education	6,001–10,000	≤2 h	Female	9	Basic proficient
Control	Female	32	Medium education	3,001–6,000	≥12 h	Male	1	Very proficient
Control	Female	35	Low education	3,001–6,000	9–12 h	Female	0.2	Basic proficient
Control	Female	27	High education	6,001–10,000	9–12 h	Female	3	Fairly proficient
Control	Male	32	High education	10,001–20,000	3–6 h	Female	4	Very proficient
Control	Female	26	High education	10,001–20,000	≥12 h	Male	2	Very proficient
Control	Female	27	High education	6,001–10,000	≥12 h	Male	1	Very proficient
Control	Male	29	High education	10,001–20,000	6–9 h	Male	2	Basic proficient
Control	Female	32	Medium education	6,001–10,000	3–6 h	Female	1	Fairly proficient
Control	Female	28	High education	3,001–6,000	3–6 h	Female	3	Very proficient
Control	Female	27	High education	10,001–20,000	3–6 h	Female	3	Very proficient
Control	Female	42	Medium education	6,001–10,000	3–6 h	Female	5	Fairly proficient
Control	Female	41	Medium education	6,001–10,000	6–9 h	Female	8	Basic proficient
Control	Female	45	High education	6,001–10,000	3–6 h	Female	9	Fairly proficient
Control	Female	53	Low education	≤3,000	6–9 h	Female	7	Not proficient
Control	Female	28	Medium education	6,001–10,000	9–12 h	Female	3	Fairly proficient
Control	Male	42	High education	10,001–20,000	3–6 h	Female	3	Fairly proficient
Control	Female	42	Medium education	10,001–20,000	≥12 h	Female	4	Fairly proficient
Control	Female	40	Medium education	10,001–20,000	3–6 h	Male	8	Very proficient
Control	Female	28	Medium education	3,001–6,000	3–6 h	Female	3	Fairly proficient
Control	Female	29	Medium education	≤3,000	3–6 h	Male	8	Very proficient
Control	Female	45	Medium education	6,001–10,000	6–9 h	Male	6	Fairly proficient
Control	Female	36	Medium education	3,001–6,000	6–9 h	Female	8	Very proficient
Control	Female	52	High education	3,001–6,000	3–6 h	Male	8	Fairly proficient
Control	Male	32	High education	≥20,001	3–6 h	Male	7	Very proficient
Control	Female	28	High education	6,001–10,000	6–9 h	Female	3	Fairly proficient
Control	Female	32	Medium education	10,001–20,000	3–6 h	Male	7	Very proficient
Control	Male	32	High education	≥20,001	≤2 h	Male	6	Very proficient
Control	Female	32	Medium education	≥20,001	3–6 h	Male	6	Very proficient
Control	Male	31	High education	≥20,001	≤2 h	Male	7	Fairly proficient
Control	Female	44	High education	6,001–10,000	6–9 h	Male	5	Fairly proficient
Control	Female	30	High education	10,001–20,000	3–6 h	Male	2	Very proficient
Control	Male	36	Low education	6,001–10,000	≥12 h	Female	7	Not proficient
Control	Male	34	Medium education	3,001–6,000	3–6 h	Female	3	Basic proficient
Control	Male	36	Low education	3,001–6,000	9–12 h	Male	10	Fairly proficient
Control	Male	37	High education	6,001–10,000	3–6 h	Male	7	Very proficient
Control	Female	35	High education	6,001–10,000	≥12 h	Female	5	Fairly proficient
Control	Male	43	High education	10,001–20,000	6–9 h	Male	5	Very proficient
Control	Female	44	Medium education	6,001–10,000	≥12 h	Male	4	Basic proficient
Control	Female	28	Low education	≤3,000	≥12 h	Male	6	Fairly proficient
Control	Female	31	Medium education	3,001–6,000	9–12 h	Female	2	Basic proficient
Control	Female	43	Medium education	6,001–10,000	9–12 h	Female	7	Basic proficient
Control	Female	33	High education	3,001–6,000	3–6 h	Male	3	Very proficient
Control	Male	37	Low education	6,001–10,000	≤2 h	Male	11	Not proficient
Control	Female	33	High education	≥20,001	3–6 h	Male	4	Very proficient
Control	Female	32	High education	10,001–20,000	3–6 h	Male	4	Very proficient
Control	Female	34	High education	10,001–20,000	≤2 h	Male	9	Fairly proficient
Control	Female	40	High education	10,001–20,000	3–6 h	Male	4	Very proficient
Control	Female	36	High education	10,001–20,000	3–6 h	Male	6	Very proficient
